# Supplementary material for: Single-Shot ChAd3-MARV Vaccine in Modified Formulation Buffer Shows 100% Protection of NHPs
Source: Vaccines (Basel). 2022 Nov 15;10(11):1935. doi: 10.3390/vaccines10111935 (PMC9694189; doi:10.3390/vaccines10111935)
Supplement: Supplementary file 1 [file vaccines-10-01935-s001.zip]

Archive with 1 entries (1 files):
- Figure S1_Body weight, rectal temperatures and clinical scores_11.13.22_revised.pdf
